# Supplementary material for: A Longitudinal Cohort Assessing the Carotid Intima-Media Thickness Progression and Cardiovascular Risk Factors in a Rural Black South African Community
Source: J Clin Med. 2025 Feb 6;14(3):1033. doi: 10.3390/jcm14031033 (PMC11818556; doi:10.3390/jcm14031033)
Supplement: Supplementary file 1 [file jcm-14-01033-s001.zip]

Archive with 1 entries (1 files):
- jcm-3350336-supplementary.pdf
